# Supplementary material for: EAE of Mice: Enzymatic Cross Site-Specific Hydrolysis of H2B Histone by IgGs against H1, H2A, H2B, H3, and H4 Histones and Myelin Basic Protein
Source: Molecules. 2023 Mar 27;28(7):2973. doi: 10.3390/molecules28072973 (PMC10095689; doi:10.3390/molecules28072973)
Supplement: Supplementary file 1 [file molecules-28-02973-s001.zip]

Archive with 1 entries (1 files):
- molecules-2275377-supplementary.pdf
